# Supplementary material for: Hsa-miR-183-5p Modulates Cell Adhesion by Repression of ITGB1 Expression in Prostate Cancer
Source: Noncoding RNA. 2022 Jan 18;8(1):11. doi: 10.3390/ncrna8010011 (PMC8875343; doi:10.3390/ncrna8010011)
Supplement: Supplementary file 1 [file ncrna-08-00011-s001.zip]

Archive with 2 entries (2 files):
- Oliveira-Rizzo et al ncRNA Supplementary Figures and Table captions_CO.pdf
- Oliveira-Rizzo et al ncRNA Supplementary Tables_CO.xlsx
